# Supplementary material for: Novel Wolbachia strains in Anopheles malaria vectors from Sub-Saharan Africa
Source: Wellcome Open Res. 2018 Nov 27;3:113. Originally published 2018 Sep 12. [Version 2] doi: 10.12688/wellcomeopenres.14765.2 (PMC6234743; doi:10.12688/wellcomeopenres.14765.2)
Supplement: Supplementary file 2 [file wellcomeopenres-3-16284-s0001.tgz]

Archive with 1 entries (1 files):
- c69e4bcb-1280-416e-92cd-e642c6af69b6_Supplementary_table_2.docx
