# Supplementary material for: Novel Wolbachia strains in Anopheles malaria vectors from Sub-Saharan Africa
Source: Wellcome Open Res. 2018 Nov 27;3:113. Originally published 2018 Sep 12. [Version 2] doi: 10.12688/wellcomeopenres.14765.2 (PMC6234743; doi:10.12688/wellcomeopenres.14765.2)
Supplement: Supplementary file 3 [file wellcomeopenres-3-16284-s0002.tgz]

Archive with 1 entries (1 files):
- 1b01a5a3-080a-4407-b0a4-01510147e312_Supplementary_table_3.docx
